# Supplementary material for: Biomimetic Studies on the Reactivity of Sulfur-Centered Radicals with Purine Moieties of DNA
Source: Biomolecules. 2026 May 12;16(5):711. doi: 10.3390/biom16050711 (PMC13204028; doi:10.3390/biom16050711)
Supplement: Supplementary file 1 [file biomolecules-16-00711-s001.zip]

Archive with 1 entries (1 files):
- biomolecules-4265299-supplementary.pdf
